# Supplementary material for: Heart and skeletal muscle inflammation (HSMI) disease diagnosed on a British Columbia salmon farm through a longitudinal farm study
Source: PLoS One. 2017 Feb 22;12(2):e0171471. doi: 10.1371/journal.pone.0171471 (PMC5321275; doi:10.1371/journal.pone.0171471)
Supplement: S1 File — The data show heart lesions identified on four farms located in the region of the farm of interest, for years 2011–2013. (XLSX) [file pone.0171471.s001.xlsx]

## Sheet: Sheet1
Universal number	Universal number	DFO region	Farm	collection date	year	quarter	heart_pericarditis	heart_myocarditis	skin/muscle_inflammation/necrosis	Histopathologist Comments	Avg CT_prv
G731	G731	A.3.2-14	1	2012-01-13	2012	1	3	3	0	Compatible with viral myocarditis - CMS/HSMI.	11.4849
G636	G636	A.3.2-14	1	2012-01-13	2012	1	3	3	0	Compatible with viral myocarditis - CMS/HSMI.	13.682
G830	G830	A.3.2-153	2	2013-10-07	2013	4	0	0	2	The myositis involves red fibres - typical of HSMI.	14.7121
G901	G901	A.3.2-153	2	2013-10-07	2013	4	3	3	1	Heart lesions are CMS or HSMI-like. The mild muscle lesions lean it more towards HSMI.	17.2838
G858	G858	A.3.2-153	2	2013-10-07	2013	4	0	3	1	CMS-like heart lesions.	18.2518
G808	G808	A.3.2-153	2	2013-10-07	2013	4	0	2	1	Heart lesions look to be recovering - lots of large nuclei etc.	12.9195
G253	G253	A.3.2-20	3	2013-01-15	2013	1	2	3		Both compact and spongy cardiac muscle involved, but no skeletal muscle, therefore not sure if CMS or HSMI-like.	11.7535
G609	G609	A.3.2-36	4	2011-09-21	2011	3	1	3	0	Heart lesions look to be viral. Both compact and spongy layers affected.	12.2598
G704	G704	A.3.2-36	4	2011-09-21	2011	3	0	2	0	Heart lesions look to be viral.	14.9237
G514	G514	A.3.2-36	4	2011-09-21	2011	3	1	2	0	Heart lesions look to be viral.	13.0899
