# Supplementary material for: Heart and skeletal muscle inflammation (HSMI) disease diagnosed on a British Columbia salmon farm through a longitudinal farm study
Source: PLoS One. 2017 Feb 22;12(2):e0171471. doi: 10.1371/journal.pone.0171471 (PMC5321275; doi:10.1371/journal.pone.0171471)
Supplement: S2 File — (XLSX) [file pone.0171471.s002.xlsx]

## Sheet: Supplementary material
Fish #	Date	Fork Length (mm)	Total Fish Mass (g)	L-M-D	Epi	Myoc	Heart Score	SkM	Pathologist	Statistical analysis	BioMark	Ct value (K. thyrsites)	Ct value (P. theridion)	Ct value (PRV)	HC	IHC (PRV Sigma-1)	IHC (PRV Mu1c)	IHC (K. thyrsites)
3484	2013-06-19	285	205	L	0	0	0	0	ED												L-M-D
3485	2013-06-19	275	240	L	0	0	0	0	ED												L	Live (apparently "healthy")
3486	2013-06-19	270	90.2	L	0.5	0	0.5	0	ED												M	Moribund (showing physical and/or behavioural impairment, but still breathing)
3487	2013-06-19	230	110	L	0	0	0	0	ED												D	Freshly dead (not breathing, but still presenting pink/red gills)
3488	2013-06-19	235	115	L	0	0	0	0	ED
3489	2013-06-19	290	255	L	0	0	0	0	ED												Color code for fish lesions in the heart
3490	2013-06-19	260	175	L	0	0	0	0	ED												green	Fish with no leasions in the heart (Heart Histo score ≤1) -->(HSMI negative)
3491	2013-06-19	265	99	L	0.5	0	0.5	0	ED												yellow	Fish with mild lesions in the heart (Heart Histo score between 1.5 and 2.5)
3492	2013-06-19	275	210	L	0.5	0	0.5	0	ED												orange	Fish with moderate lesions in the heart (Heart Histo score between 3 and 3.5)
3493	2013-06-19	270	240	L	0	0	0	0	ED												red	Fish with severe lesions in the heart (Heart Histo score ≥4) -->(HSMI fish)
3494	2013-06-19	280	235	L	0.5	0	0.5	0	ED
3495	2013-06-19	275	205	L	0	0	0	0	ED												blue	Failed sample for histopathological analysis - not included in statistical analysis
3496	2013-06-19	270	101.2	L	0.5	0	0.5	0	ED												purple	Failed sample for molecular analysis - not included in statistical analysis
3497	2013-06-19	285	240	L	1	1	2	0	ED												olive	Single value for molecular analysis (one of the two replicates didn't work) - not included in statistical analysis
3498	2013-06-19	300	290	L	0	0	0	0	ED												light blue	Sample utilized for PRV genome sequencing
3499	2013-06-19	235	100	L	0.5	0	0.5	0	ED
3500	2013-06-19	235	95	L	0	0	0	0	ED
3501	2013-06-19	248	81.4	M	0.5	0	0.5	0	ED
3502	2013-06-19	229	135	M	0	0	0	0	ED
3503	2013-06-19	260	170	M	0	0	0	0	ED
3504	2013-06-19	200	80	L	0	0	0	0	ED
3505	2013-06-19	235	135	L	0	0	0	0	ED
3506	2013-06-19	265	205	L	0	0	0	0	ED
3507	2013-06-19	280	245	L	0.5	0	0.5	0	ED
3508	2013-06-19	285	215	L	0	0	0	0	ED
3509	2013-06-19	300	275	L	0.5	0	0.5	0	ED
3510	2013-06-19	280	235	L	0	0	0	0	ED
3511	2013-06-19	270	230	L	0	0	0	0	ED
3512	2013-06-19	295	245	L	0	0	0	0	ED
3513	2013-06-19	240	145	L	0	0	0	0	ED
3514	2013-06-19	160	50	M	0	0	0	0	ED
3521	2013-06-19	251	175	L	0	0	0	0	ED
3522	2013-06-19	245	85	L	0	0	0	0	ED
3523	2013-06-19	210	80	L	0	0	0	0	ED
B3515	2013-07-03	220	70	M	0	0	0	0	ED
B3516	2013-07-03	195	60	D	0	0	0	0	ED
B3517	2013-07-03	240	125	D	0	0	0	0	ED
B3518	2013-07-03	208	90	M	0	0	0	0	ED
B3519	2013-07-03	230	125	D	0	0	0	0	ED
B3520	2013-07-03	220	110	M	0	0	0	0	ED
B3524	2013-07-03	270	205	D	0	0	0	0	ED
B3525	2013-07-03	230	130	M	0	0	0	0	ED
B3526	2013-07-03	235	100	M	0	0	0	0	ED
B3527	2013-07-03	300	330	M	0	0	0	0	ED
B3528	2013-07-03	290	225	M	0	0	0	0	ED
B3529	2013-07-03	260	165	D	0	0	0	0	ED
B5248	2013-08-14	350	515	L	0.5	0.5	1	0	ED/HWF
B5249	2013-08-14	310	375	L	0.5	0.5	1	0	ED/HWF
B5250	2013-08-14	290	300	L	0.5	0	0.5	0	ED/HWF
B5351	2013-08-14	310	345	L		0	0	0	ED/HWF
B5352	2013-08-14	325	385	L	0.5	0.5	1	0	ED/HWF
B5353	2013-08-14	330	405	L	0.5	0	0.5	0	ED/HWF
B5354	2013-08-14	335	445	L	0	0	0	0	ED/HWF
B5355	2013-08-14	325	320	L	0.5	0	0.5	0	ED/HWF
B5356	2013-08-14	360	580	L	0	0	0	0	ED/HWF
B5357	2013-08-14	360	530	L	0	0	0	0	ED/HWF
B5358	2013-08-14	349	530	L	1	0.5	1.5	0	ED/HWF
B5359	2013-08-14	355	545	L	0	0	0	0	ED/HWF
B5360	2013-08-14	318	380	L	0	0.5	0.5	0	ED/HWF
B5361	2013-08-14	310	330	L	0	0	0	0	ED/HWF
B5362	2013-08-14	268	225	L	0.5	0	0.5	0	ED/HWF
B5363	2013-08-14	300	315	L	0	0	0	0	ED/HWF
B5364	2013-08-14	277	235	L	1	0.5	1.5	0	ED/HWF
B5365	2013-08-14	340	445	L	0.5	0	0.5	0	ED/HWF
B5366	2013-08-14	274	230	L	1	1	2	0	ED/HWF
B5367	2013-08-14	345	510	L	0.5	0	0.5	0	ED/HWF
B5368	2013-08-14	360	515	L	0.5	0	0.5	0	ED/HWF
B5369	2013-08-14	320	365	L	0	0	0	0	ED/HWF
B5370	2013-08-14	300	300	L	0.5	0	0.5	0	ED/HWF
B5371	2013-08-14	310	345	L	no	heart	n/a	0	ED/HWF
B5372	2013-08-14	350	470	L	no	heart	n/a	0	ED/HWF
B5373	2013-08-14	320	365	L	0.5	0	0.5	0	ED/HWF
B5374	2013-08-14	353	500	L	0.5	0.5	1	0	ED/HWF
B5375	2013-08-14	293	275	L	1	1	2	0	ED/HWF
B5376	2013-08-14	323	360	L	0	0	0	0	ED/HWF
B5377	2013-08-14	268	200	L	0	0	0	0	ED/HWF
B5378	2013-08-14	262	180	M	0	0	0	0	ED/HWF
B5379	2013-08-14	320	460	D	0.5	0	0.5	0	ED/HWF
B5380	2013-08-14	337	455	D	0	0	0	0	ED/HWF
B5381	2013-08-28	390	785	L	atrium	only	n/a	0	ED		x	17.6506	22.8923
B5382	2013-08-28	350	515	L	0	0	0	0	ED	x	x	24.4739	16.8246	27.6857
B5383	2013-08-28	345	400	L	0.5	0	0.5	0	ED	x	x	8.54468	18.5312		x			x
B5384	2013-08-28	395	855	L	0	0	0	0	ED		x	14.0083	19.7512	29.7343
B5385	2013-08-28	350	465	L	0	0	0	0	ED	x	x		24.9341
B5386	2013-08-28	310	395	L	0.5	0	0.5	0	ED	x	x		24.5938
B5387	2013-08-28	320	375	L	atrium	only	n/a	0	ED		x
B5388	2013-08-28	365	590	L	0	0	0	0	ED	x	x	27.59	21.7001
B5389	2013-08-28	350	470	L	0	0	0	0	ED	x	x		21.8338	12.8599
B5390	2013-08-28	345	545	L	0	0	0	0	ED	x	x		22.0602	27.81
B5391	2013-08-28	330	425	L	0	0	0	0	ED		x		27.3235	28.0461
B5392	2013-08-28	350	510	L	2	1	3	0	ED	x	x	5.54302	19.6274	18.6463	x			x
B5393	2013-08-28	340	470	L	0.5	0	0.5	0	ED	x	x	11.0562	22.5686
B5394	2013-08-28	370	575	L	0	0	0	0	ED	x	x			13.973
B5395	2013-08-28	365	590	L	0.5	0	0.5	0	ED	x	x		17.8448		x
B5396	2013-08-28	325	360	L	0	0	0	0	ED	x	x		20.2116	16.5537
B5397	2013-08-28	360	535	L	0	0	0	0	ED	x	x		21.8818
B5398	2013-08-28	350	490	L	0	0	0	0	ED	x	x	9.44324	18.134		x			x
B5399	2013-08-28	325	365	L	0	0	0	0	ED	x	x		23.2597
B5400	2013-08-28	350	550	L	0	0	0	0	ED	x	x		21.4813
B5581	2013-08-28	300	275	L	0.5	0	0.5	0	ED	x	x	11.6526	23.1689
B5582	2013-08-28	280	297	L	0	0	0	0	ED	x	x		22.7527
B5583	2013-08-28	350	470	L	0	0	0	0	ED	x	x		21.1209
B5584	2013-08-28	400	680	L	0	0	0	0	ED	x	x		22.7071	28.2357
B5585	2013-08-28	335	450	L	0	0	0	0	ED	x	x		22.0115
B5586	2013-08-28	340	440	L	0	0	0	0	ED	x	x		20.9334
B5587	2013-08-28	330	350	L	0	0	0	0	ED	x	x	16.876	17.5454
B5588	2013-08-28	295	395	L	2	0	2	0	ED	x	x		19.8696
B5589	2013-08-28	285	260	L	0	0	0	0	ED	x	x	6.33838	17.2141		x			x
B5590	2013-08-28	270	140	L	1	1	2	0	ED	x	x	9.20141	20.3495		x			x
B5591	2013-08-28	356	495	D	0.5	0	0.5	0	ED	x	x	13.1582	21.1556	10.6315		x
B5592	2013-08-28	319	345	D	0	0	0	0	ED	x	x	23.9624	22.6806
B5593	2013-08-28	316	335	D	0	0	0	0	ED	x	x	19.957	24.1246	11.1913		x
B5594	2013-08-28	304	265	D	0	0	0	0	ED	x	x	11.5259	16.3372		x
B5595	2013-08-28	305	305	D	0	0	0	0	ED	x	x	13.6662	18.342
B5596	2013-08-28	277	225	D	0	0	0	0	ED	x	x	14.7384	17.2726		x
B5597	2013-08-28	260	230	D	1	0.5	1.5	0	ED	x	x	21.682	24.8795	15.9459
B5598	2013-08-28	396	650	D	0	0	0	0	ED		x		17.327	26.731	x
B5599	2013-08-28	298	285	D	0	0	0	0	ED	x	x	16.4674	17.8227
B5600	2013-08-28	299	285	D	0	0	0	0	ED	x	x	11.9698	18.9975	25.0004
B5686	2013-08-28	215	80	M	0	0	0	0	ED	x	x	16.81	18.4941	28.211
B5687	2013-08-28	287	360	M	0.5	0	0.5	0	ED	x	x	15.93	15.9481		x
B5681	2013-09-11	390	605	D	0.5	0	0.5	0	ED	x	x	10.5012	17.6615
B5682	2013-09-11	380	620	D	0	0	0	0	ED	x	x	12.617	19.9318	26.0728
B5683	2013-09-11	336	300	D	0	0	0	0	ED		x		15.8018	29.0062	x
B5684	2013-09-11	450	885	D	2	3	5	1	ED	x	x		23.1266	14.1506		x	x
B5685	2013-09-11	320	395	D	0	0	0	0	ED/HWF	x	x	12.1436	19.2226
B5688	2013-09-11	339	430	D	2	2	4	2	ED/HWF	x	x	25.6869	18.5898	13.2365		x	x
B5689	2013-09-11	372	585	D	0.5	0	0.5	0	ED/HWF	x	x		17.8075
B5690	2013-09-11	323	350	D	3	3	6	3	ED/HWF	x	x	9.08648	22.4196	10.5797	x	x	x	x
B5691	2013-09-11	370	580	L	0	0	0	0	ED	x	x	7.29569	20.4641
B5692	2013-09-11	380	570	L	0.5	0	0.5	0	ED	x	x	24.5154	18.758	28.0555
B5693	2013-09-11	390	655	L	0	0	0	0	ED	x	x	7.43335	18.8426
B5694	2013-09-11	420	825	L	0.5	0	0.5	0	ED	x	x	26.4983	17.6903
B5695	2013-09-11	385	655	L	0	0	0	0	ED	x	x	12.0922	19.3166
B5696	2013-09-11	370	545	L	0.5	0	0.5	0	ED	x	x		17.3282
B5697	2013-09-11	390	760	L	2	0.5	2.5	0	ED	x	x	14.3342	17.837
B5698	2013-09-11	375	585	L	0	0	0	0	ED	x	x	12.2267	19.5177
B5699	2013-09-11	420	860	L	0	0	0	0	ED	x	x		24.0474	24.6208
B5700	2013-09-11	330	385	L	0.5	0.5	1	0	ED	x	x	8.41937	17.9761
B5751	2013-09-11	370	480	L	0	0	0	0	ED	x	x	9.59798	22.0321
B5752	2013-09-11	365	520	L	0	0	0	0	ED	x	x		15.3115	30.2582	x
B5753	2013-09-11	365	615	L	0	0	0	0	ED	x	x	9.75254	17.2425	29.1538
B5754	2013-09-11	370	585	L	0.5	1	1.5	0	ED	x	x	7.79096	22.1743		x			x
B5755	2013-09-11	290	280	L	0.5	1	1.5	0	ED	x	x		17.1715
B5756	2013-09-11	340	440	L	0.5	1	1.5	0	ED	x	x	12.6719	17.0069	25.8766
B5757	2013-09-11	410	780	L	1	0	1	0	ED	x	x	14.1298	25.1706	26.7456
B5758	2013-09-11	385	650	L	0.5	0	0.5	0	ED	x	x	21.8643	20.2905
B5759	2013-09-11	400	705	L	0	0	0	0	ED	x	x		23.5128
B5760	2013-09-11	365	590	L	0	0	0	0	ED	x	x		27.2992	10.836
B5761	2013-09-11	380	400	L	1	0.5	1.5	0	ED	x	x	7.31685	17.8914	27.6847
B5762	2013-09-11	340	450	L	0	0	0	0	ED	x	x	19.7494	20.0098
B5763	2013-09-11	370	615	L	atrium	only	n/a	0	ED		x	11.8979	20.4656
B5764	2013-09-11	365	660	L	0	0	0	0	ED	x	x		21.5922	25.6592
B5765	2013-09-11	360	625	L	0	0	0	0	ED		x	10.0748	18.1384	27.6957
B5766	2013-09-11	370	570	L	1	1	2	0	ED	x	x	6.89998	15.9588	25.3132
B5767	2013-09-11	355	465	L	0.5	0	0.5	0	ED	x	x	9.46416	19.7795	29.5371
B5768	2013-09-11	345	475	L	0	0	0	0	ED/HWF	x	x	12.9968	15.0524	24.6788
B5769	2013-09-11	350	480	L	0.5	0.5	1	0	ED/HWF	x	x	15.0429	20.6566	28.5632
B5770	2013-09-11	350	505	L	0	0	0	0	ED/HWF	x	x	9.96992	14.9503	26.4106
B5771	2013-09-11	201	50	M	0	0	0	0	ED/HWF	x	x	5.32659	27.5121		x	x		x
B5772	2013-09-11	208	55	M	0	0	0	0	ED/HWF	x	x	7.47827	17.9329			x
B5773	2013-09-11	251	110	M	0	0	0	0	ED/HWF	x	x	9.96045	16.6307
B5774	2013-09-25	320	330	L	1	0.5	1.5	0	ED
B5775	2013-09-25	350	465	L	0	0	0	0	ED
B5776	2013-09-25	380	600	L	0.5	0	0.5	0	ED
B5777	2013-09-25	360	795	L	0.5	1	1.5	0	ED
B5778	2013-09-25	350	450	L	0.5	0.5	1	0	ED
B5779	2013-09-25	365	550	L	0.5	0	0.5	0	ED
B5780	2013-09-25	365	530	L	0.5	1	1.5	0	ED
B5781	2013-09-25	350	590	L	atrium	only	n/a	0	ED
B5782	2013-09-25	380	730	L	0	0	0	0	ED
B5783	2013-09-25	430	715	L	0.5	0	0.5	0	ED
B5784	2013-09-25	320	465	L	1	1	2	1	ED
B5785	2013-09-25	390	670	L	0.5	1	1.5	0	ED
B5786	2013-09-25	340	475	L	1	1	2	0	ED
B5787	2013-09-25	320	420	L	1	1	2	0	ED
B5788	2013-09-25	340	455	L	0	0	0	0	ED
B5789	2013-09-25	325	375	L	1	0.5	1.5	0	ED
B5790	2013-09-25	330	370	L	0.5	0.5	1	0	ED
B5791	2013-09-25	395	675	L	0.5	0.5	1	0	ED
B5792	2013-09-25	340	480	L	0.5	0	0.5	0	ED
B5793	2013-09-25	420	905	L	0	0	0	0	ED
B5794	2013-09-25	400	650	L	0.5	0	0.5	0	ED
B5795	2013-09-25	350	495	L	0.5	0	0.5	0	ED
B5796	2013-09-25	350	470	L	0.5	0.5	1	0	ED
B5797	2013-09-25	330	385	L	0.5	0.5	1	0	ED
B5798	2013-09-25	350	495	L	1	0.5	1.5	0	ED
B5799	2013-09-25	400	720	L	0.5	0	0.5	0	ED
B5800	2013-09-25	380	600	L	0.5	0	0.5	0	ED
B5926	2013-09-25	290	185	M	0	0	0	0	ED
B5927	2013-09-25	480	1135	D	3	3	6	3	ED							x
B5928	2013-09-25	400	725	D	2	2	4	0	ED							x
B5929	2013-09-25	350	575	D	0.5	0.5	1	0	ED
B5930	2013-09-25	400	715	D	2	3	5	2	ED							x
B5941	2013-09-25	385	680	D	2	3	5	2	ED							x
B5942	2013-09-25	395	580	D	2	3	5	1	ED							x
B5943	2013-09-25	450	1040	D	1	3	4	1	ED							x
B5944	2013-09-25	365	515	D	2	3	5	2	ED							x
B5945	2013-09-25	360	515	L	0	0	0	0	ED
B5946	2013-09-25	350	495	L	0.5	0	0.5	0	ED
B5947	2013-09-25	285	240	L	0.5	0.5	1	0	ED
B5901	2013-10-09	370	600	L	1	1	2	0	ED
B5902	2013-10-09	410	865	L	0	0	0	0	ED
B5903	2013-10-09	385	695	L	0	0	0	0	ED
B5904	2013-10-09	410	800	L	0	0	0	0	ED
B5905	2013-10-09	380	690	L	0	0	0	0	ED
B5906	2013-10-09	380	730	L	0.5	1	1.5	2	ED
B5907	2013-10-09	350	505	L	1	1	2	0	ED
B5908	2013-10-09	370	665	L	2	3	5	1	ED							x
B5909	2013-10-09	370	695	L	0.5	0.5	1	0	ED
B5910	2013-10-09	400	710	L	1	0.5	1.5	0	ED
B5911	2013-10-09	415	880	L	2	1	3	0	ED
B5912	2013-10-09	370	650	L	0.5	0	0.5	0	ED
B5913	2013-10-09	415	945	L	0	0	0	0	ED
B5914	2013-10-09	355	545	L	0.5	1	1.5	0	ED
B5915	2013-10-09	425	1005	L	2	3	5	1	ED							x
B5916	2013-10-09	405	770	L	0.5	0	0.5	0	ED
B5917	2013-10-09	380	680	L	2	3	5	1	ED							x
B5918	2013-10-09	390	685	L	1	2	3	2	ED
B5919	2013-10-09	375	610	L	2	2	4	1	ED							x	x
B5920	2013-10-09	380	700	L	2	3	5	2	ED							x
B5921	2013-10-09	280	250	M	2	2	4	1	ED							x
B5922	2013-10-09	370	600	D	2	3	5	n/a	ED							x
B5923	2013-10-09	450	1095	D	0	0	0	0	ED
B5924	2013-10-09	350	540	D	0.5	0.5	1	0	ED
B5925	2013-10-09	405	930	D	1	2	3	1	ED
B5931	2013-10-09	400	715	L	2	3	5	2	ED							x
B5932	2013-10-09	400	745	L	0.5	0	0.5	0	ED
B5933	2013-10-09	350	465	L	2	1	3	2	ED
B5934	2013-10-09	345	485	L	2	1	3	1	ED
B5935	2013-10-09	380	755	L	2	2	4	1	ED							x
B5936	2013-10-09	360	625	L	1	1	2	0	ED
B5937	2013-10-09	390	675	L	2	1	3	1	ED
B5938	2013-10-09	375	660	L	2	3	5	1	ED							x
B5939	2013-10-09	395	825	L	0	0	0	0	ED
B5940	2013-10-09	385	695	L	0	0	0	0	ED
B5948	2013-10-09	326	405	D	0.5	0.5	1	0	ED
B5949	2013-10-09	350	530	D	1	1	2	0	ED
B5950	2013-10-09	390	650	D	0.5	0	0.5	0	ED
B5971	2013-10-09	355	635	D	0.5	1	1.5	0	ED
B5972	2013-10-09	355	550	D	0.5	0	0.5	0	ED
B5973	2013-10-09	380	730	D	0.5	0.5	1	0	ED
B7261	2013-10-23	380	670	L	0.5	0	0.5	0	ED	x	x		19.5882	13.6879
B7262	2013-10-23	390	695	L	0	0	0	0	ED	x	x		17.8169	14.1895
B7263	2013-10-23	470	1175	L	2	2	4	1	ED	x	x	18.1396	27.3883	23.1437		x
B7264	2013-10-23	370	610	L	0.5	0	0.5	0	ED	x	x	13.2572	17.9161	13.1066
B7265	2013-10-23	400	725	L	0.5	0.5	1	0	ED	x	x	13.7775	16.5144	27.4763
B7266	2013-10-23	420	1035	L	1	1	2	1	ED	x	x	8.8236	16.8722	14.1665
B7267	2013-10-23	370	625	L	1	1	2	0	ED	x	x		15.4046	10.3881
B7268	2013-10-23	340	450	L	0.5	0	0.5	0	ED	x	x	11.3102	19.2324	10.1016
B7269	2013-10-23	405	825	L	0	0	0	0	ED	x	x	25.4142	18.5471	13.2854
B7270	2013-10-23	390	755	L	0	0	0	0	ED	x	x	11.3522	20.2412	28.863
B7271	2013-10-23	410	835	L	0	1	1	0	ED	x	x		25.4992	15.221
B7272	2013-10-23	410	880	L	0.5	0	0.5	0	ED	x	x	15.5998	19.5208	12.724
B7273	2013-10-23	360	655	L	2	1	3	0	ED	x	x	22.238	16.9071	11.784
B7274	2013-10-23	350	580	L	0	0	0	0	ED	x	x		19.9459	12.1141
B7275	2013-10-23	340	630	L	atrium	only	n/a	2	ED		x	9.71953	25.199	11.18
B7276	2013-10-23	380	615	L	0.5	0	0.5	0	ED	x	x	24.2066	21.6448	22.2814
B7277	2013-10-23	425	870	L	0.5	0	0.5	1	ED	x	x	11.1233	17.8511	14.8422
B7278	2013-10-23	440	935	L	2	1	3	0	ED	x	x	7.66979	17.7524	23.5781
B7279	2013-10-23	385	670	L	0	0	0	0	ED	x	x	12.4486	16.5186	13.382
B7280	2013-10-23	380	650	L	1	1	2	0	ED	x	x	13.6624	20.8816	11.3274		x
B7281	2013-10-23	400	735	L	0.5	0.5	1	0	ED	x	x	12.6324	15.5294	10.963
B7282	2013-10-23	340	480	L	1	1	2	0	ED	x	x	28.225	18.4808	21.9532
B7283	2013-10-23	300	330	L	0	0	0	0	ED	x	x	13.4555	19.4599	10.7101		x
B7284	2013-10-23	390	655	L	0.5	1	1.5	1	ED	x	x	8.71994	18.2745	12.7085
B7285	2013-10-23	360	600	L	0.5	1	1.5	0	ED	x	x	8.36361	18.2777	10.6668
B7286	2013-10-23	370	665	L	1	1	2	0	ED	x	x		30.6305	17.7884
B7287	2013-10-23	435	915	L	0	0	0	0	ED	x	x	11.4717	19.5294	12.4272
B7288	2013-10-23	415	900	L	0.5	0	0.5	0	ED	x	x	15.5085	23.2475	12.4473
B7289	2013-10-23	405	795	L	1	1	2	0	ED	x	x		18.0498	10.0823		x
B7290	2013-10-23	400	790	L	0.5	0.5	1	0	ED	x	x		23.5246	12.5426
B7291	2013-10-23	420	910	D	2	3	5	1	ED	x	x	9.25846	22.2071	13.6523		x		x
B7292	2013-10-23	390	785	D	2	3	5	1	ED		x					x
B7293	2013-10-23	425	985	D	3	3	6	2	ED	x	x		21.267	17.7047		x
B7294	2013-10-23	380	745	D	0.5	1	1.5	0	ED	x	x		19.7911	16.0143		x
B7295	2013-10-23	390	765	D	0.5	0.5	1	0	ED	x	x	9.61243	15.6676	24.6649		x		x
B7296	2013-10-23	300	320	D	0.5	0.5	1	0	ED	x	x	10.1307	14.9574			x
B7297	2013-10-23	420	1170	D	0	0	0	0	ED	x	x		22.0938			x
B7298	2013-10-23	440	1165	D	3	3	6	2	ED	x	x	26.4604	16.6954	17.966		x
B7299	2013-10-23	445	1140	D	2	3	5	1	ED	x	x		20.7175	15.3764		x
B7300	2013-11-05	430	840	L	2	2	4	0	ED/HWF	x	x		24.7991	12.9922		x	x
B7442	2013-11-05	450	1020	L	1	1	2	0	ED/HWF	x	x	15.9218	17.2946	18.6919
B7443	2013-11-05	475	1220	L	1	2	3	0	ED/HWF	x	x	17.3853	19.0947	17.763
B7444	2013-11-05	405	785	L	2	2	4	0	ED/HWF	x	x	26.9474	21.632	15.9726		x	x
B7445	2013-11-05	415	790	L	2	3	5	0	ED/HWF	x	x		14.2006	17.9944		x	x
B7446	2013-11-05	400	825	L	1	1	2	0	ED/HWF	x	x		23.4786	16.241
B7447	2013-11-05	465	1375	L	0.5	1	1.5	0	ED/HWF	x	x	15.5847	21.2295	21.632
B7448	2013-11-05	430	800	L	1	2	3	1	ED/HWF	x	x		21.4918	18.482
B7449	2013-11-05	370	545	L	no	heart	n/a	n/a	ED/HWF		x		19.65	17.0502
B7450	2013-11-05	370	605	L	1	2	3	0	ED/HWF	x	x	14.1048	15.5046	15.508
B7451	2013-11-05	425	990	L	1	2	3	0	ED/HWF	x	x	9.7836	18.9075	18.3765
B7452	2013-11-05	320	390	L	1	1	2	2	ED/HWF	x	x	9.60041	15.324	17.6466
B7453	2013-11-05	410	855	L	1	2	3	1	ED/HWF	x	x	21.1969	17.0519	18.9529
B7454	2013-11-05	330	745	L	1	2	3	1	ED/HWF	x	x	9.9617	15.3785	11.01
B7455	2013-11-05	340	420	L	2	3	5	1	ED/HWF	x	x	7.66585	14.6075	19.3366		x	x
B7456	2013-11-05	430	1000	L	3	3	6	1	ED/HWF	x	x		19.4061	15.9176		x	x
B7457	2013-11-05	430	920	L	2	2	4	0	ED/HWF	x	x	28.2923	15.3545	19.0781		x
B7458	2013-11-05	365	585	L	2	3	5	0	ED/HWF	x	x	11.8876	25.2527	14.4694		x	x
B7459	2013-11-05	390	740	L	0	0	0	0	ED/HWF	x	x		21.9499	20.4547
B7460	2013-11-05	450	1165	L	1	2	3	1	ED/HWF	x	x		19.2435	16.4553
B7461	2013-11-05	470	1225	L	2	3	5	1	ED/HWF	x	x		28.2185	14.6926		x
B7462	2013-11-05	455	1085	L	no	heart	n/a	n/a	ED/HWF		x		18.2293	15.138
B7463	2013-11-05	440	975	L	0.5	0	0.5	0	ED/HWF	x	x	13.9402	21.6044	15.1374
B7464	2013-11-05	450	1160	L	0.5	0	0.5	0	ED/HWF	x	x		21.7681	15.3907
B7465	2013-11-05	440	1045	L	1	1	2	0	ED/HWF	x	x	19.544	26.7989	20.9154
B7466	2013-11-05	460	1190	L	0.5	0.5	1	0	ED/HWF	x	x		23.1719	14.9475
B7467	2013-11-05	425	870	L	1	1	2	0	ED/HWF	x	x	28.4217	21.958	13.4976
B7468	2013-11-05	425	930	L	0.5	0	0.5	0	ED/HWF	x	x		20.8513	17.7344
B7469	2013-11-05	410	830	L	0.5	1	1.5	0	ED/HWF	x	x	25.7835	19.9311	16.5356
B7470	2013-11-05	370	585	L	2	2	4	1	ED/HWF	x	x	10.0791	15.5683	15.0349		x
B7471	2013-11-05	415	825	M	3	3	6	2	ED/HWF	x	x	13.4423	12.2083	16.8629	x	x		x
B7472	2013-11-05	390	750	M	0.5	0	0.5	0	ED/HWF	x	x	25.64	18.223	11.4311		x
B7473	2013-11-05	375	745	M	3	3	6	2	ED/HWF	x	x	13.1408	18.726	13.922	x	x	x	x
B7474	2013-11-05	405	775	M	3	3	6	3	ED/HWF	x	x		21.705	15.2317	x	x
B7475	2013-11-05	395	805	M	0	0	0	0	ED/HWF	x	x	9.17553	23.3443	15.7512	x	x		x
B7476	2013-11-05	440	1235	M	2	3	5	0	ED/HWF	x	x		17.5191	15.8395	x	x
B7477	2013-11-05	415	780	M	2	3	5	2	ED/HWF	x	x	12.8782	16.4921	16.7586	x	x
B7478	2013-11-05	440	1025	M	2	2	4	0	ED/HWF	x	x	25.4473		15.9951	x	x
B7479	2013-11-05	440	890	M	0.5	0.5	1	0	ED/HWF	x	x		17.5468	13.5901		x
B7480	2013-11-05	450	995	D	2	3	5	2	ED/HWF	x	x	15.1885	17.8022	16.3484		x
B7481	2013-11-05	420	860	D	2	3	5	1	ED/HWF	x	x	23.324	12.7002	16.9671		x
B7482	2013-11-05	395	730	D	3	3	6	1	ED/HWF	x	x	12.1667	19.9489	18.2999		x
B7483	2013-11-05	450	1200	D	3	3	6	3	ED/HWF	x	x	28.4173	14.0336	15.2626		x	x
B7651	2013-12-04	440	815	L	2	1	3	1	ED
B7652	2013-12-04	470	1125	L	1	2	3	0	ED
B7653	2013-12-04	490	1385	L	1	3	4	0	ED							x
B7654	2013-12-04	450	1060	L	0.5	0	0.5	0	ED
B7655	2013-12-04	470	1025	L	2	1	3	1	ED
B7656	2013-12-04	450	950	L	2	1	3	1	ED
B7657	2013-12-04	450	1060	L	2	2	4	1	ED							x
B7658	2013-12-04	420	910	L	1	1	2	1	ED
B7659	2013-12-04	475	1315	L	2	1	3	1	ED
B7660	2013-12-04	470	1055	L	0.5	0	0.5	0	ED
B7661	2013-12-04	500	1505	L	1	1	2	0	ED
B7662	2013-12-04	460	1025	L	1	1	2	1	ED
B7663	2013-12-04	490	1200	L	1	2	3	2	ED
B7664	2013-12-04	436	975	L	2	2	4	1	ED							x
B7665	2013-12-04	450	1185	L	0.5	0	0.5	0	ED
B7666	2013-12-04	537	1555	L	2	3	5	2	ED							x
B7667	2013-12-04	440	1000	L	0.5	0	0.5	0	ED
B7668	2013-12-04	340	425	L	1	2	3	2	ED							x
B7669	2013-12-04	460	1015	L	1	2	3	1	ED
B7670	2013-12-04	412	705	L	0.5	0	0.5	0	ED
B7671	2013-12-04	380	585	M	1	1	2	0	ED
B7672	2013-12-04	490	1250	M	2	2	4	1	ED							x
B7673	2013-12-04	450	960	M	1	2	3	1	ED
B7674	2013-12-04	410	760	M	1	3	4	1	ED							x
B7675	2013-12-04	470	1105	M	1	0.5	1.5	0	ED
B7871	2014-01-15	480	1240	L	0	1	1	0	ED	x	x		25.2868	19.0147
B7872	2014-01-15	450	1050	L	0.5	1	1.5	0	ED	x	x		19.778	18.9121
B7873	2014-01-15	410	680	L	1	1	2	1	ED	x	x		16.2946	18.8973
B7874	2014-01-15	490	1425	L	1	2	3	0	ED	x	x	21.6054	15.2326	18.7995
B7875	2014-01-15	490	1340	L	2	3	5	2	ED	x	x		15.1804	18.0496		x	x
B7876	2014-01-15	470	1045	L	2	2	4	1	ED	x	x		16.683	23.0651		x	x
B7877	2014-01-15	460	995	L	1	2	3	2	ED	x	x		24.8408	18.3847
B7878	2014-01-15	455	1225	L	3	2	5	1	ED	x	x		17.8596	17.6562		x	x
B7879	2014-01-15	455	940	L	0	0	0	0	ED	x	x	24.1102	23.7824	18.0133
B7880	2014-01-15	445	870	L	0.5	1	1.5	0	ED	x	x		24.6173	20.4976
B7881	2014-01-15	481	1400	L	1	1	2	1	ED	x	x	28.7177	17.1426	17.7967
B7882	2014-01-15	480	1205	L	1	2	3	1	ED	x	x		20.1835	17.6376
B7883	2014-01-15	420	715	L	1	2	3	1	ED/HWF	x	x		20.9555	19.0029
B7884	2014-01-15	455	1050	L	0.5	0	0.5	0	ED/HWF	x	x		20.8926	17.517
B7885	2014-01-15	470	1105	L	1	1	2	1	ED/HWF	x	x		15.3635	18.6279
B7886	2014-01-15	470	1195	L	3	2	5	1	ED/HWF	x	x		12.986	20.051		x	x
B7887	2014-01-15	440	1040	L	1	1	2	0	ED/HWF	x	x		19.7177	19.4947
B7888	2014-01-15	456	1065	L	2	3	5	2	ED/HWF	x	x	15.0626	15.9567	18.0533		x	x
B7889	2014-01-15	517	1455	L	1	1	2	0	ED/HWF	x	x		23.098	19.5703
B7890	2014-01-15	422	840	L	0.5	1	1.5	1	ED/HWF	x	x		22.864	18.3269
B7891	2014-01-15	515	1525	M	1	2	3	0	ED/HWF	x	x		19.2743	19.028
B7892	2014-01-15	510	1625	M	0.5	1	1.5	0	ED/HWF	x	x		18.1022	16.9197
B7893	2014-01-15	425	760	M	1	2	3	1	ED/HWF	x	x	21.471	14.1135	18.8477
B7894	2014-01-15	410	710	M	1	1	2	0	ED/HWF	x	x	19.0194	22.9892	19.0404
B7895	2014-01-15	440	710	M	1	2	3	n/a	ED/HWF	x	x		16.8562	18.0241
B7743	2014-02-12	500	1350	L	0.5	3	3.5	1	ED
B7744	2014-02-12	350	420	L	1	2	3	0	ED
B7745	2014-02-12	450	1090	L	1	3	4	1	ED
B7746	2014-02-12	470	1095	L	2	3	5	0	ED
B7747	2014-02-12	470	1095	L	1	3	4	1	ED
B7748	2014-02-12	465	1060	L	0.5	2	2.5	2	ED
B7749	2014-02-12	435	875	L	0.5	1	1.5	0	ED
B7750	2014-02-12	510	1750	L	2	2	4	1	ED
B7792	2014-02-12	450	840	L	0.5	1	1.5	0	ED
B7793	2014-02-12	489	1535	L	2	2	4	2	ED
B7794	2014-02-12	500	1240	L	3	3	6	1	ED
B7795	2014-02-12	500	1760	L	1	2	3	0	ED
B7796	2014-02-12	450	1235	L	1	1	2	1	ED
B7797	2014-02-12	490	1355	L	0.5	2	2.5	0	ED
B7798	2014-02-12	450	1030	L	1	2	3	1	ED
B7799	2014-02-12	440	835	L	1	3	4	2	ED
B7800	2014-02-12	450	1050	L	2	2	4	1	ED
B7831	2014-02-12	530	1690	L	1	1	2	1	ED
B7832	2014-02-12	495	1390	L	2	2	4	0	ED
B7833	2014-02-12	412	635	L	2	3	5	1	ED
B7834	2014-02-12	560	2410	M	0.5	1	1.5	0	ED
B7835	2014-02-12	459	995	D	1	3	4	1	ED
B7836	2014-02-12	488	1190	D	1	2	3	1	ED
B7837	2014-02-12	510	1535	D	0.5	1	1.5	0	ED
B8347	2014-04-09	585	2550	L	0.5	0	0.5	0	ED
B8348	2014-04-09	519	1595	L	1	1	2	0	ED
B8349	2014-04-09	595	2870	L	0	1	1	0	ED
B8350	2014-04-09	570	2195	L	1	1	2	0	ED
B8351	2014-04-09	588	2325	L	0.5	1	1.5	1	ED
B8352	2014-04-09	528	1680	L	0.5	1	1.5	0	ED
B8353	2014-04-09	592	2490	L	1	1	2	0	ED
B8354	2014-04-09	549	1910	L	1	2	3	1	ED
B8355	2014-04-09	449	905	L	0.5	1	1.5	1	ED
B8356	2014-04-09	546	2015	L	2	2	4	0	ED
B8357	2014-04-09	623	3405	L	0	0	0	0	ED
B8358	2014-04-09	561	2220	L	1	1	2	0	ED
B8359	2014-04-09	505	1605	L	2	1	3	0	ED
B8360	2014-04-09	400	580	L	0	1	1	1	ED
B8391	2014-04-09	553	1875	L	1	1	2	0	ED
B8392	2014-04-09	555	2085	L	2	1	3	1	ED
B8393	2014-04-09	590	2230	L	1	1	2	0	ED
B8394	2014-04-09	530	1950	L	1	2	3	0	ED
B8395	2014-04-09	535	1605	L	0.5	1	1.5	0	ED
B8396	2014-04-09	450	830	L	2	2	4	1	ED
B8397	2014-04-09	361	435	M	1	3	4	0	ED
B8398	2014-04-09	487	1450	D	2	2	4	0	ED
B8399	2014-04-09	464	1610	D	1	2	3	1	ED
B8400	2014-04-09	550	1995	D	2	2	4	1	ED
D0041	2014-04-09	546	2160	D	2	2	4	1	ED
D0042	2014-04-09	600	2700	D	2	3	5	2	ED
D0043	2014-04-09	577	2685	D	1	2	3	0	ED
D0320	2014-06-04	610	3560	L	1	2	3	0	ED
D0321	2014-06-04	750	6220	M	0	1	1	n/a	ED
D0322	2014-06-04	630	3790	L	1	1	2	0	ED
D0323	2014-06-04	460	1120	M	1	2	3	0	ED
D0324	2014-06-04	655	3580	L	1	1	2	0	ED
D0325	2014-06-04	655	3680	L	1	1	2	0	ED
D0326	2014-06-04	655	3660	L	0.5	1	1.5	0	ED
D0327	2014-06-04	565	2480	L	3	2	5	0	ED
D0328	2014-06-04	615	2900	L	1	2	3	0	ED
D0329	2014-06-04	582	2690	L	1	2	3	0	ED
D0330	2014-06-04	600	2600	L	0.5	1	1.5	0	ED
D0331	2014-06-04	546	2400	M	1	1	2	0	ED
D0332	2014-06-04	639	3580	L	1	1	2	0	ED
D0340	2014-06-04	655	3260	L	1	2	3	0	ED
D0341	2014-06-04	660	3900	L	0.5	1	1.5	0	ED
D0342	2014-06-04	680	3820	L	1	2	3	0	ED
D0343	2014-06-04	600	2630	L	1	2	3	0	ED
D0344	2014-06-04	650	3030	L	0.5	2	2.5	0	ED
D0375	2014-06-04	503	2040	L	1	1	2	0	ED
D0376	2014-06-04	555	1800	L	1	1	2	0	ED
D0377	2014-06-04	528	1880	D	1	1	2	0	ED
D0378	2014-06-04	633	3050	D	0.5	1	1.5	0	ED
D3894	2014-09-10	795	5490	L	0.5	0	0.5	0	ED
D3895	2014-09-10	620	2370	L	0	0	0	1	ED
D3896	2014-09-10	720	4100	L	0	0	0	0	ED
D3897	2014-09-10	710	4250	L	0	0	0	0	ED
D3898	2014-09-10	700	4020	L	0.5	0.5	1	0	ED
D3899	2014-09-10	765	5090	L	0.5	0	0.5	0	ED
D3900	2014-09-10	780	5780	L	0.5	1	1.5	0	ED
D3901	2014-09-10	700	4730	L	0	0.5	0.5	0	ED
D3902	2014-09-10	726	4260	L	0	1	1	0	ED
D3903	2014-09-10	780	6770	L	0.5	0.5	1	0	ED
D3904	2014-09-10	725	4670	L	0	1	1	0	ED
D3905	2014-09-10	717	4680	L	1	1	2	0	ED
D3906	2014-09-10	637	3490	L	0	1	1	n/a	ED
D3907	2014-09-10	745	4900	L	1	1	2	0	ED
D3908	2014-09-10	760	5290	L	0	0	0	0	ED
D3909	2014-09-10	715	4280	L	0.5	1	1.5	0	ED
D3910	2014-09-10	580	1610	L	0	0.5	0.5	0	ED
D3911	2014-09-10	940	8560	L	0	0	0	0	ED
D3912	2014-09-10	640	2590	L	0.5	0	0.5	1	ED
D3913	2014-09-10	517	1860	L	0	0.5	0.5	0	ED
D3914	2014-09-10	729	4640	M	0	0	0	0	ED
D3915	2014-09-10	785	6210	M	0	1	1	0	ED
