# Supplementary material for: Heart and skeletal muscle inflammation (HSMI) disease diagnosed on a British Columbia salmon farm through a longitudinal farm study
Source: PLoS One. 2017 Feb 22;12(2):e0171471. doi: 10.1371/journal.pone.0171471 (PMC5321275; doi:10.1371/journal.pone.0171471)
Supplement: S3 File — (XLSX) [file pone.0171471.s003.xlsx]

## Sheet: Sheet1
Table 1. TaqManTM qPCR assays evaluated on the BioMark and their design origin. MGL refers to an in-house assay design. Throughout the document, assays are referred to by their organism abbreviations.
Microbe	Type	Organism Abbreviation	Assay Reference	Gene	Gene Function	Accession No.	Amplicon Size (bp)
Aeromonas hydrophila	Bacterium	ae_hyd	Lee et al. 2006	aha1	Major adhesin	AY165026	100
Aeromonas salmonicida	Bacterium	ae_sal	modified from Keeling et al. 2013	vapA	Surface array protein	M64655	144
Candidatus Branchiomonas cysticola	Bacterium	c_b_cys	Mitchell et al. 2013	16S	Ribosomal	JQ723599	95
Flavobacterium psychrophilum	Bacterium	fl_psy	Duesund et al. 2010	16S	Ribosomal		66
Gill chlamydia	Bacterium	sch	Duesund et al. 2010	16S	Ribosomal	FJ897519	59
Piscichlamydia salmonis	Bacterium	pch_sal	Nylund et al. 2008	16S	Ribosomal	EU326495	60
Piscirickettsia salmonis	Bacterium	pisck_sal	Corbeil et al. 2003	23S	Ribosomal	U36943	77
Renibacterium salmoninarum	Bacterium	re_sal	Powell et al. 2005	P57		AF123890	95
Rickettsia-like organism	Bacterium	rlo	Lloyd et al. 2011	16S	Ribosomal	EU555284	150
Vibrio anguillarum	Bacterium	vi_ang	MGL	VirA		L08012	92
Vibrio salmonicida	Bacterium	vi_sal	MGL	lux	Bioluminescence protein	AF452135	138
Nanophyetus salmincola	Fluke	na_sal	MGL	ND1	NADH dehydrogenase	AY269674	67
Ceratomyxa shasta	Parasite	ce_sha	Hallett and Bartholomew 2006	18S	Ribosomal	AF001579	71
Cryptobia salmositica	Parasite	cr_sal	MGL	cys	Cysteine protease		91
Dermocystidium salmonis	Parasite	de_sal	MGL	18S	Ribosomal	U21337	60
Facilispora margolisi	Parasite	fa_mar	MGL	18S	Ribosomal	HM800849	58
Gyrodactylus salaris	Parasite	gy_sal	Collins et al. 2010	ITS rDNA	Ribosomal		60
Ichthyophonus hoferi	Parasite	ic_hof	White et al. 2013	18S	Ribosomal	AF467793	75
Ichthyophthirius multifiliis	Parasite	ic_mul	MGL	18S	Ribosomal	IMU17354	98
Kudoa thyrsites	Parasite	ku_thy	Funk et al. 2007	18S	Ribosomal	AF031412	82
Loma salmonae	Parasite	lo_sal	MGL	SSU	Ribosomal	HM626243	87
Myxobolus arcticus	Parasite	my_arc	MGL	18S	Ribosomal	HQ113227	68
Myxobolus cerebralis	Parasite	my_cer	Kelley et al. 2004	SP	serine protease	AY27570-8	88
Myxobolus insidiosus	Parasite	my_ins	MGL	18S	Ribosomal	EU346375	111
Neoparamoeba perurans	Parasite	ne_per	Fringuelli et al. 2012	18S	Ribosomal	EF216905	139
Nucleospora salmonis	Parasite	nu_sal	Foltz et al. 2009	ITS-1	Ribosomal	AF186009	76
Paranucleospora theridion (syn. Desmozoon lepeophtherii)	Parasite	pa_ther	Nylund et al. 2010	SSU	Ribosomal	FJ59481	59
Parvicapsula kabatai	Parasite	pa_kab	MGL	SSU	Ribosomal	DQ515821	62
Parvicapsula minibicornis	Parasite	pa_min	Hallett and Bartholomew 2009	18S	Ribosomal	AF201375	72
Parvicapsula pseudobranchicola	Parasite	pa_pse	Jørgensen et al. 2011	18S	Ribosomal	AY308481	187
Sphaerothecum destructuens	Parasite	sp_des	MGL	18S	Ribosomal	AY267346	59
Spironucleus salmonicida	Parasite	sp_sal	MGL	18S	Ribosomal	AY677182	61
Tetracapsuloides bryosalmonae	Parasite	te_bry	Bettge et al. 2009	18S	Ribosomal	AF190669	73
Atlantic salmon paramyxovirus	Virus	aspv	Nylund et al. 2008	P/C/V gene	P,C,V,W proteins	EF646380	97
Infectious hematopoietic necrosis virus	Virus	ihnv	Purcell et al. 2013	N gene	Nucleocapsid protein	NC_001652	81
Infectious pancreatic necrosis virus	Virus	ipnv	S. Clouthier pers. comm.	segA VP2			116
Infectious salmon anemia virus	Virus	snow7	Snow et al. 2006	S7	Segment 7		155
Infectious salmon anemia virus	Virus	isav8	LeBlanc et al. 2010	S8	Segment 8 - matrix protein	EU118822	169
Pacific salmon parvovirus	Virus	pspv	MGL	rep			65
Piscine myocarditis virus (CMS)	Virus	pmcv	Wiik-Nielsen et al. 2013	RdRP	RNA dependent RNA polymerase	HQ339954	61
Piscine reovirus (HSMI)	Virus	prv	Wiik-Nielsen et al. 2012	L1	Core shell protein		59
Salmon alphavirus 1, 2, and 3 (PD/SD/HSS)	Virus	sav	Andersen et al. 2007	nsP1	Non-structural gene	AY604235	107
Viral encephalopathy and retinopathy virus	Virus	ver	Korsnes et al. 2005	RNA2	Capsid protein	AJ245641	70
Viral erythrocytic necrosis virus	Virus	ven	J. Winton, pers. comm.				100
Viral hemorrhagic septicemia virus	Virus	vhsv	Jonstrup et al. 2013	N gene	Nucleoprotein	Z93412	76
